# Supplementary material for: A spliceosome intermediate with loosely associated tri-snRNP accumulates in the absence of Prp28 ATPase activity
Source: Nat Commun. 2016 Jul 5;7:11997. doi: 10.1038/ncomms11997 (PMC4935976; doi:10.1038/ncomms11997)
Supplement: Supplementary Data 1 — Excel Table showing the protein composition of affinity-purified 37S pre-B complexes [file ncomms11997-s2.xlsx]

## Sheet: Sheet1
	Supplementary Data 1. Protein composition of affinity-purified 37S pre-B complexes
						37S pre-B				B complex
	Protein name	gi number	MW	prep:	#1	#2	#3		#1	#2	#3		S. cerevisiae
			kDa	pmol:	0.9	0.9	2.0		0.9	0.9	2.0		gene name
	Sm
	Sm B/B'	gi|119631003	24		43	35	62		52	55	94		SMB1
	Sm D1	gi|5902102	13		12	15	38		18	17	62		SMD1
	SmD2	gi|4759158	14		22	39	51		26	42	72		SMD2
	SmD3	gi|4759160	14		25	36	57		34	45	59		SMD3
	Sm E	gi|4507129	11		18	25	65		17	31	70		SME1
	Sm F	gi|4507131	10		11	-	10		7	-	12		SMX3
	Sm G	gi|4507133	8		4	-	9		5	-	12		SMX2
	U1
	U1-70K	gi|36100	52		23	19	38		7	11	13		SNP1
	U1-A	gi|189053747	31		24	29	35		10	14	13		MUD1
	U1-C	gi|119624201	20		4	-	7		3	-	3		YHC1
	U2
	U2 A'	gi|50593002	28		65	47	66		65	59	82		LEA1
	U2B''	gi|119630691	28		27	21	39		24	25	45		MSL1
	SF3a120	gi|5032087	89		75	70	185		63	88	213		PRP21
	SF3a66	gi|116283242	51		15	17	32		13	20	40		PRP11
	SF3a60	gi|158255798	59		50	42	98		45	63	120		PRP9
	SF3b155	gi|54112117	146		188	206	559		215	222	740		HSH155
	SF3b145	gi|33875399	100		63	65	205		71	80	299		CUS1
	SF3b130	gi|54112121	136		232	216	833		236	255	950		RSE1
	SF3b49	gi|5032069	44		13	14	43		12	16	43		HSH49
	SF3B14a / p14	gi|7706326	15		22	21	40		29	18	48
	SF3b14b	gi|14249398	12		10	6	12		13	11	21		RDS3
	SF3b10	gi|13775200	10		5	-	16		4	-	21		YSF3
	U2-related
	hPrp43	gi|68509926	91		52	44	130		60	46	142		Prp43
	U2AF65	gi|228543	53		14	20	45		8	19	36
	U2AF35	gi|5803207	28		7	9	14		7	6	18
	SPF45	gi|14249678	45		15	14	18		11	10	20
	SPF30	gi|189054204	27		12	19	35		7	16	21
	CHERP	gi|119226260	104		20	16	23		12	10	20
	SR140	gi|122937227	118		25	21	67		20	19	67
	PUF60	gi|109087698	54		1	8	4		-	7	1
	U5
	hPrp8	gi|91208426	274		257	271	1048		392	450	1601		PRP8
	hBrr2	gi|40217847	245		343	307	1316		519	521	1925		BRR2
	hSnu114	gi|12803113	109		141	150	545		223	228	788		SNU114
	hPrp6	gi|189067252	107		109	98	301		105	141	441		PRP6
	hPrp28	gi|193785886	93		101	110	217		76	75	157		PRP28
	40K	gi|115298668	39		46	63	141		70	75	237
	hDib1	gi|5729802	17		22	-	28		20	-	31
	hLin1	gi|5174409	38		8	5	4		10	18	28		Lin1
	LSm
	LSm2	gi|10863977	11		13	11	23		13	14	25		LSM2
	LSm3	gi|189053316	12		4	4	1		2	6	2		LSM3
	LSm4	gi|6912486	15		5	10	14		5	13	22		LSM4
	LSm5	gi|195222722	7		3	-	4		1	-	5		LSM5
	LSm6	gi|5901998	9		3	3	6		1	6	10		LSM6
	LSm7	gi|119589795	15		5	-	6		7	-	7		LSM7
	LSm8	gi|7706425	10		12	11	13		10	7	23		LSM8
	U4/U6
	hPrp3	gi|4758556	78		77	97	186		85	116	255		PRP3
	hPrp31	gi|221136939	55		44	39	99		33	62	122		PRP31
	hPrp4	gi|189053699	58		72	80	229		51	90	272		PRP4
	Cyp-H	gi|119627556	17		17	26	57		23	27	68		CPRS / CPR3
	15.5K	gi|145580328	14		7	6	13		6	11	12		SNU13
	U4/U6.U5
	hSnu66	gi|10863889	90		125	73	365		101	115	395		SNU66
	hSad1	gi|13926071	65		42	37	82		31	45	66		SAD1
	RBM42	gi|12804031	50		12	21	47		3	9	20
	27K	gi|24307919	19		12	11	14		5	9	12
	A complex
	RBM10	gi|20127479	104		9	14	40		14	8	14		MSL5 / BBP1
	DHX9	gi|100913206	141		16	44	150		15	27	89
	RBM5 / LUCA15	gi|5032031	92		13	8	30		14	10	26
	S164 / fSAP94	gi|118196855	100		1	11	6		1	9	3
	B complex-specific
	MFAP1	gi|50726968	52		7	5	7		15	18	62
	RED	gi|125988409	66		15	14	34		42	68	152
	hSmu-1	gi|84370185	58		18	24	58		53	75	234
	hPrp38	gi|24762236	37		11	9	10		32	40	83		PRP38
	hSnu23	gi|13385046	24		1	1	-		10	11	-		SNU23
	FBP21	gi|189069453	43		1	3	3		11	16	45
	B complex
	TCERG1	gi|21327715	124		1	1	1		26	40	32		YPR152C / URN1
	FBP11	gi|34222504	109		-	9	3		-	6	2
	DDX17 / p72	gi|148613856	80		-	6	12		-	-	0		DBP2
	CAPER / RNPC2	gi|194384132	58		12	22	35		10	23	25
	hsp27	gi|4504517	23		4	-	5		4	-	6
	UBL5	gi|13236510	9		1	-	2		2	-	8		HUB1
	hPrp4 kinase	gi|158255924	117		65	66	185		40	28	86		YAK1
	KIN17 / BTCD	gi|13124883	45		2	1	2		21	25	59		RTS2
	BCLAF1	gi|219520423	106		2	-	6		1	-	4
	SKIV2L2	gi|193211480	118		16	14	30		13	7	14		MTR4
	THRAP3	gi|167234419	109		2	-	18		2	-	14
	TFIP11	gi|21619831	97		18	10	9		35	36	54		NTR1
	hPrp19
	hPrp19	gi|7657381	55		12	13	36		46	50	196		PRP19
	Cdc5L	gi|11067747	92		18	14	27		63	66	189		CEF1
	SPF27	gi|5031653	26		2	4	6		20	31	37		SNT309
	hPrl1	gi|4505895	57		12	14	14		27	41	155		PRP46
	CCAP1 / hsp73	gi|5729877	71		13	17	-		9	27	-		Ssa/Ssb families
	CCAP2 / AD002	gi|116812573	27		1	1	-		6	6	-		CWC15
	CTNNBL1	gi|111306496	65		3	1	-		21	13	-
	NPW38BP	gi|194378864	67		2	5	-		36	36	-
	hPrp19-related
	RBM22	gi|119582116	47		-	2	1			16	41		CWC2 + ECM2
	hSyf1	gi|10566459	100		9	1	1		47	36	151		SYF1
	hSyf3	gi|119630613	99		8	9	18		55	38	107		CLF1
	hIsy1	gi|20149304	33		2	4	5		16	9	29		ISY1
	SKIP	gi|34783485	61		13	7	9		37	35	69		PRP45
	Cyp-E	gi|2828149	33		3	-	5		18	-	42
	PPIL1	gi|258588180	22		1	-	3		10	-	24
	KIAA0560	gi|38788372	171		25	14	9		91	66	307		SEN1
	G10	gi|32171175	17		1	3	4		21	22	28		BUD31 / CWC14
	Bact
	KIAA1604	gi|119631401	106		3	1	-		21	10	-		CWC22
	hPrp17	gi|62897001	66		6	8	7		33	33	85		CDC40
	RES complex
	MGC13125	gi|14249338	71		4	2	3		25	19	56		BUD13
	CGI-79	gi|4929627	40		4	2	2		14	10	16		IST3 / SNU17
	EJC/mRNP
	Pinin	gi|158258595	82		5	-	3		6	-	3
	RNPS1	gi|3253165	34		1	-	5		2	-	4
	ACINUS	gi|259906018	151		16	23	16		15	20	10
	SAP18	gi|6648547	18		2	-	3		2	-	6
	ALY / REF	gi|238776833	28		5	12	11		7	16	10		YRA1
	UAP56 / Bat1	gi|114306812	51		6	16	21		8	11	15
	ELG / C17orf85	gi|166295179	71		4	7	6		6	5	5
	DDX3 / HLP2	gi|197692141	73		7	14	9		4	14	5
	cap binding complex
	CBP80	gi|4505343	92		62	76	149		78	74	209		STO1
	CBP20	gi|1060899	18		3	8	12		4	7	16		CBC2
	mRNA binding proteins
	PABP4	gi|119627667	71		15	21	31		5	20	12
	PABP1	gi|41386798	71		18	33	40		14	22	20		PAB1
	YB-1	gi|181486	40		40	12	82		31	24	118
	ASR2, SRRT	gi|119596872	102		54	62	154		33	33	94
	DDX5	gi|197692465	69		9	14	17		8	15	12		DBP2
	ELAV / HuR	gi|119589356	50		3	5	11		4	2	3
	NF45 / Ilf2	gi|13385872	43		11	19	46		14	17	38
	SR proteins
	SRSF1	gi|296202382	32		21	24	27		28	15	29
	SRSF3	gi|119624305	15		6	-	14		7	-	8
	SRSF5	gi|119601416	24		11	17	15		10	16	12
	SRSF6	gi|1049086	38		8	-	11		7	-	9
	SRSF7	gi|119389969	11		13	14	28		17	9	20
	SRSF9	gi|4506903	26		7	9	16		10	15	12
	SRSF10	gi|16905517	31		12	6	13		9	6	10
	hTra2-α	gi|194385084	21		4	-	5		4	-	3
	hTra2-β	gi|119598613	34		8	9	16		9	7	17
	SR-related proteins
	SRm300	gi|118572613	300		32	69	66		71	91	162		CWC21
	SRm160	gi|119615546	104		5	9	5		15	13	37
	hnRNP
	hnRNP A0	gi|5803036	31		3	14	31		3	12	31
	hnRNP A1	gi|119617171	34		8	34	43		23	50	77
	hnRNP A2/B1	gi|14043072	37		21	33	28		30	36	31
	hnRNP A3	gi|119631468	37		4	14	25		9	25	30
	hnRNP C1/C2	gi|117190174	32		18	21	73		18	20	40
	hnRNP D	gi|119626284	30		-	4	7		-	7	4
	hnRNP E1	gi|460771	38		5	4	13		8	7	14
	hnRNP F	gi|16876910	46		3	-	4		4	-	6
	hnRNP G	gi|3256007	42		4	7	13		5	7	19
	hnRNP H1	gi|48145673	49		4	5	14		3	9	13
	hnRNP H3	gi|14141157	37		2	5	-		3	6	-
	hnRNP K	gi|119583080	51		5	7	-		-	1	-
	hnRNP M	gi|187281	78		10	10	15		9	12	13
	hnRNP Q	gi|119569012	66		7	18	49		5	19	10
	hnRNP R	gi|5031755	71		13	28	84		13	30	31
	hnRNP U	gi|14141161	89		4	14	25		2	11	3
	hnRNP U like1	gi|3319956	96		2	1	-		5	6	-
	RALY	gi|119596694	32		4	5	-		5	2	-
	TREX
	THOC1	gi|154448890	76		4	8	7		6	9	4		HPR1
	THOC2	gi|125656165	183		11	9	20		6	7	9		RLR1
	THOC6	gi|31543164	38		4	11	12		6	6	5
	THOC7	gi|34783006	23		3	-	4		4	-	8
	MISC
	hUBA3	gi|126031226	89		159	199	403		173	207	451
	TUBB	gi|18088719	50		29	47	97		27	60	99
	ZC3H18	gi|194390520	109		45	39	68		23	23	36
	PAXBP1 / GCFC	gi|22035565	105		15	15	11		39	37	71
	DSP	gi|58530840	332		7	8	26		6	25	49
	IGF2BP3 / KOC	gi|2105469	64		17	17	33		11	19	27
	eIF3A	gi|4503509	167		3	7	5		2	13	3
	GNB2L1 / RACK1	gi|5174447	35		13	17	28		11	12	10
	ZCCHC8	gi|14042579	78		9	14	28		17	15	24
	SETD2	gi|197313748	288		6	14	-		-	5	-
	JUP	gi|15080189	82		5	5	20		4	14	31
	SON3	gi|119630222	270		18	12	17		26	9	18
	eEF1A1	gi|62896589	50		6	9	10		6	12	12
	RSRC1	gi|332818209	32		6	7	4		13	12	18
	MATR3	gi|21626466	95		6	4	17		5	8	12
	CPSF1	gi|1045574	161		2	7	-		-	6	-
	MSI2	gi|119614912	37		8	12	14		5	5	16
	IGF2BP1 / IMP1	gi|56237027	63		11	7	16		5	9	13
	RBM4 / LARK	gi|93277122	40		9	5	13		9	5	12
	CFAP20 / fSAP23	gi|8392875	23		1	4	1		5	9	4
	eIF3E	gi|17389740	52		2	8	6		2	5	6
	OTT-MAL	gi|14041646	206		1	3	3		1	3	-
	RBM7	gi|119587652	31		4	6	9		6	7	11
	eIF3L	gi|193786348	71		-	6	5		-	5	2
	eIF3F	gi|119589043	39		3	6	-		2	5	-
	MEPCE	gi|158256168	74		-	2	2		-	7	-
	KIAA1429	gi|119612122	202		1	7	-		1	1	-
	TOE1	gi|10436256	57		-	5	5		-	4	6
	CPSF3	gi|62898706	77		3	5	-		-	1	-
	ZC3H13	gi|119629156	197		1	7	-		-	1	-
	WTAP	gi|10334526	43		2	4	-		-	1	-
	eIF3I	gi|4503513	37		2	3	-		-	2	-
	FLG2	gi|62122917	248		6	-	9		3	-	3
	RPSA	gi|34272	33		5	-	27		5	-	10
	GPANK1 / Bat4	gi|15042961	39		1	-	1		9	-	6
	DSG	gi|119703744	114		5	-	13		1	-	21
	TUBA1B	gi|193786502	46		19	-	76		23	-	89
	NKTR	gi|6631100	166		4	-	1		15	-	20
	RBBP6 / PACT	gi|33620769	202		1	-	8		6	-	2
	ZC3HAV1	gi|158259083	101		5	-	8		6	-	10
	ANXA2	gi|4757756	39		3	-	8		4	-	16
	EXOSC10	gi|50301240	101		6	-	11		3	-	5
	YBX3 / CSDA	gi|14250672	40		28	-	67		23	-	90
	S100A8	gi|21614544	11		5	-	8		5	-	7
	EXOSC7	gi|15215485	32		3	-	11		4	-	6
	AHNAK	gi|61743954	629		1	-	5		1	-	8
	ERH	gi|4758302	12		3	-	2		1	-	2
	EXOSC3	gi|122920913	31		2	-	2		3	-	4
	EXOSC9	gi|119625657	47		6	-	13		4	-	11
	GPATCH8	gi|119571978	155		2	-	4		-	-	-
	HBB	gi|229752	16		1	-	8		11	-	-
	TUBB4B	gi|23958133	50		26	-	87		26	-	83
	Mtr3 / EXOSC6	gi|17402904	28		3	-	6		3	-	5
	EXOSC5	gi|122920910	25		3	-	6		3	-	6
	Proteins of the indicated affinity-purified complexes were identified by LC-MS/MS after separation by 4-12 % SDS-PAGE. Proteins that were identified in at least two out of three independent preparations (#1-#3) are shown. Proteins not reproducibly detected or proteins generally considered to be common contaminants, such as ribosomal proteins, are omitted. Shown are the total spectral counts for e…
